# Supplementary material for: Schisandrin B Induced ROS-Mediated Autophagy and Th1/Th2 Imbalance via Selenoproteins in Hepa1-6 Cells
Source: Front Immunol. 2022 Mar 28;13:857069. doi: 10.3389/fimmu.2022.857069 (PMC8996176; doi:10.3389/fimmu.2022.857069)
Supplement: Supplementary file 13 [file Table_1.xlsx]

## Sheet: Sheet1
gene	con-1	con-2	con-3	25μM-1	25μM-2	25μM-3	50μM-1	50μM-2	50μM-3	100μM-1	100μM-2	100μM-3
Txnrd 1	1	1	1	0.646176	0.795536	0.717283	0.50698	0.587771	0.476319	0.332171	0.125869	0.358489
Txnrd 2	1	1	1	0.864175	0.80083	0.913832	0.456916	0.516439	0.594603	0.328783	0.356688	0.464086
Txnrd 3	1	1	1	0.852638	0.729074	0.816473	0.526349	0.482968	0.659363	0.395264	0.362451	0.405623
GPX1	1	1	1	0.646176	0.626576	0.503478	0.463728	0.486328	0.450698	0.394744	0.269447	0.225059
GPX2	1	1	1	0.638689	0.628507	0.547512	0.213159	0.376312	0.312083	0.0824692	0.0540336	0.0836205
GPX3	1	1	1	0.965936	0.94294	0.828053	0.79228	0.814459	0.765768	0.34567	0.41396	0.459479
Dio1	1	1	1	0.633915	0.574349	0.726986	0.255253	0.303549	0.213159	0.185565	0.103665	0.125869
Dio2	1	1	1	0.521233	0.646176	0.532185	0.435275	0.468835	0.347182	0.208772	0.107321	0.150726
Dio3	1	1	1	0.650023	0.732043	0.656916	0.549635	0.419343	0.514057	0.154964	0.0934281	0.150726
GPX4	1	1	1	0.933033	0.918528	0.993093	1.07923	1.1727	1.15669	0.619854	0.600696	0.628507
GPX6	1	1	1	0.792835	0.828435	0.763463	0.534533	0.563456	0.514365	0.382365	0.329236	0.359235
Selt	1	1	1	0.697372	0.723114	0.858565	0.400535	0.470222	0.386891	0.363493	0.248273	0.279322
Selm	1	1	1	0.626576	0.646176	0.665165	0.469349	0.403321	0.455095	0.392019	0.313288	0.397768
Selp	1	1	1	0.813679	0.721764	0.76029	0.470551	0.436602	0.554785	0.125059	0.143547	0.274226
Selh	1	1	1	0.486328	0.466517	0.428322	0.140053	0.124137	0.10083	0.516473	0.543367	0.628507
Selv	1	1	1	0.358489	0.30566	0.269807	0.209927	0.225335	0.234881	0.07966	0.0409498	0.0802141
Selo	1	1	1	0.692555	0.484524	0.536651	0.470222	0.441352	0.303549	0.28179	0.261328	0.267943
Selr	1	1	1	0.726986	0.939523	0.839777	0.517633	0.536098	0.615572	0.36604	0.359107	0.310957
Sels	1	1	1	0.673782	0.594603	0.606207	0.523982	0.524858	0.407802	0.086735	0.0836205	0.0795537
Seli	1	1	1	1.54757	1.60705	1.8179	0.619854	0.852635	0.61132	1.27456	1.18236	1.45063
Seln	1	1	1	0.371131	0.554785	0.309927	0.245692	0.238159	0.244855	0.926588	1.13396	1.23736
Selk	1	1	1	0.721965	0.790041	0.728917	0.145592	0.378929	0.15932	0.190782	0.132127	0.157127
Sep15	1	1	1	1.12435	1.13925	1.21035	1.39254	1.36346	1.43465	1.83465	1.79347	1.84254
Selw	1	1	1	0.763117	0.732043	0.524858	0.48971	0.457029	0.655197	1.83104	1.86454	1.75321
SPS2	1	1	1	0.743528	0.784584	0.514057	0.210224	0.131215	0.20733	0.386891	0.370711	0.432269
LC3	1	1	1	1.35088	1.14385	1.34718	1.65437	1.64718	1.55285	2.27168	2.18661	2.1744
P62	1	1	1	0.827428	0.766011	0.868636	0.437856	0.579436	0.467441	0.308772	0.296528	0.384284
mTOR	1	1	1	0.873325	0.842346	0.783465	0.583465	0.613654	0.536548	0.354766	0.385488	0.429438
Beclin1	1	1	1	1.42735	1.49235	1.24357	1.89353	1.72354	1.75325	2.01242	1.98324	2.19353
ATG1	1	1	1	1.29347	1.27436	1.18346	1.33646	1.43253	1.53467	1.63465	1.73264	1.69671
ATG4	1	1	1	1.29354	1.39342	1.32944	1.58275	1.63254	1.52045	1.73453	1.62353	1.69354
ATG5	1	1	1	1.67975	1.72344	1.68325	2.14325	1.93544	2.01754	2.43243	2.73543	2.24354
ATG7	1	1	1	1.17324	1.28345	1.18354	1.64366	1.73646	1.67325	1.93544	1.73253	1.83465
ATG12	1	1	1	1.53256	1.58437	1.62437	1.84636	1.89355	1.73254	2.49437	2.27438	2.35476
IL2	1	1	1	1.45067	1.5905	1.49309	1.67303	1.7245	1.62079	3.2142	3.48661	3.1744
IL12	1	1	1	1.19888	1.29777	1.22632	1.42074	1.52928	1.34388	2.28322	2.35174	2.19118
IFNγ	1	1	1	1.22851	1.32309	1.39004	1.68133	1.72415	1.61989	2.11404	2.02101	2.38921
TNFα	1	1	1	1.85857	1.65864	1.72699	2.45376	2.75321	2.62506	3.27161	3.56846	3.88786
IL4	1	1	1	0.643546	0.535465	0.623553	0.392353	0.303266	0.364648	0.247576	0.276587	0.329357
IL5	1	1	1	0.833254	0.784365	0.853535	0.534646	0.622534	0.582353	0.332739	0.363235	0.410355
IL6	1	1	1	0.532535	0.582354	0.592544	0.526467	0.482353	0.410341	0.292834	0.259186	0.193256
IL10	1	1	1	0.773244	0.883453	0.783544	0.634655	0.623944	0.593254	0.124366	0.144766	0.183547
